# Supplementary material for: Comprehensive Characterization of the Microbiological and Quality Attributes of Traditional Sicilian Canestrato Fresco Cheese
Source: Foods. 2025 Sep 6;14(17):3123. doi: 10.3390/foods14173123 (PMC12427870; doi:10.3390/foods14173123)
Supplement: Supplementary file 1 [file foods-14-03123-s001.zip]

Archive with 1 entries (1 files):
- foods-3834110-supplementary.pdf
